# Supplementary material for: Enduring Effect of Antibiotic Timentin Treatment on Tobacco In Vitro Shoot Growth and Microbiome Diversity
Source: Plants (Basel). 2022 Mar 21;11(6):832. doi: 10.3390/plants11060832 (PMC8954828; doi:10.3390/plants11060832)
Supplement: Supplementary file 1 [file plants-11-00832-s001.zip]

Archive with 1 entries (1 files):
- plants-1614348-supplementary.xls
