# Supplementary material for: Enduring Effect of Antibiotic Timentin Treatment on Tobacco In Vitro Shoot Growth and Microbiome Diversity
Source: Plants (Basel). 2022 Mar 21;11(6):832. doi: 10.3390/plants11060832 (PMC8954828; doi:10.3390/plants11060832)
Supplement: Supplementary file 1 [file plants-11-00832-s001.zip › plants-1614348-supplementary.xls]

## Sheet: Table S1
Table S1. Results of the tobacco in vitro shoot control (TC) and post-antibiotic treatment (PA) sample microbiome analysis using multivariable region 16S rRNA gene high-throughput sequencing. Cumulative data of six samples obtained using different DNA preparation methods is presented for each primer pair corresponding to five variable regions (V2, V3, V4, V6-7 and V8).
Phylum	Class	Order	Family	Genus	Counts
					TC						PA
					Domains					Consensus	Domains					Consensus
					V2	V3	V4	V67	V8		V2	V3	V4	V67	V8
Actinobacteria	Actinobacteria	Acidimicrobiales	Acidimicrobiaceae	(family level ID only)											16	16
		Actinomycetales	Actinomycetaceae	(slash calls)			1124	194		1318
				Actinomyces			16			16
			Cellulomonadaceae	Cellulomonas			32			32
			Corynebacteriaceae	Turicella			26	10		36
			Frankiaceae	(family level ID only)					92	92
				(slash calls)		12			10	22
			Gordoniaceae	(slash calls)		54			10	64
				Gordonia			70	44	74	188
			Intrasporangiaceae	Knoellia					10	10
			Microbacteriaceae	(slash calls)		328	1022	26	1006	2382		754	1392	50	814	3010
				Curtobacterium							204				80	284
				Gryllotalpicola			10			10
				Leifsonia			28		36	64
				Microbacterium	12	58	86		146	302
				Phycicola					12	12
			Micrococcaceae	(slash calls)			36		10	46
				Arthrobacter		10				10
			Micromonosporaceae	(family level ID only)				10		10
			Mycobacteriaceae	(family level ID only)	30	52		72	1660	1814				765		765
				Mycobacterium	16662	50	90968	47014	104542	259236	11652	539	80946	33193	73583	199913
			Nocardiaceae	(slash calls)	278	548	2728	1050	2190	6794
				Rhodococcus	18	12	40	358	208	636
			Nocardioidaceae	(family level ID only)	40			10		50
				(slash calls)		280	170		480	930
				Aeromicrobium	34	42	94		348	518
				Marmoricola	38		102		204	344
				Nocardioides	292	1344	2454	62	1874	6026
			Propionibacteriaceae	Propionibacterium					166	166					10	10
			Pseudonocardiaceae	(slash calls)		310	18	316	900	1544
				Pseudonocardia	38	62				100
			Sporichthyaceae	(family level ID only)	12					12
				(slash calls)					36	36
				Sporichthya					10	10
			Streptomycetaceae	(slash calls)			10			10
				Streptomyces					14	14
			Williamsiaceae	Williamsia		28	32		22	82
		Solirubrobacterales	Patulibacteraceae	Patulibacter	12	318			26	356
Bacteroidetes	Bacteroidetes Order II. Incertae sedis	Bacteroidetes Order II. Incertae sedis	Rhodothermaceae	(family level ID only)					108	108
	Cytophagia	Cytophagales	Cytophagaceae	Dyadobacter			16			16
	Flavobacteriia	Flavobacteriales	Flavobacteriaceae	Chryseobacterium		14	84	496		594
				Flavobacterium		266				266
	Sphingobacteriia	Sphingobacteriales	Chitinophagaceae	Chitinophaga			760			760
				Flavisolibacter			120			120
			Sphingobacteriaceae	(slash calls)		14	562			576
				Mucilaginibacter	10		304			314
				Pedobacter		356	1722	152		2230
				Sphingobacterium		10	40			50
Firmicutes	Bacilli	Bacillales	Bacillaceae	(slash calls)		334	442	164		940		22	44			66
				Bacillus	46	22	212	180	114	574
			Paenibacillaceae	(family level ID only)					64	64
				(slash calls)		20	212		82	314
				Brevibacillus		20		30	144	194
				Paenibacillus	210	1128	2638		3036	7012
			Staphylococcaceae	(slash calls)			190			190			42			42
				Staphylococcus	12	46	22		70	150
		Lactobacillales	Streptococcaceae	(slash calls)		48		10		58
				Streptococcus		12	26			38
	Thermolithobacteria	Thermolithobacterales	Thermolithobacteraceae	(family level ID only)											51	51
Planctomycetes	Planctomycetia	Planctomycetales	Planctomycetaceae	(family level ID only)				76		76
Proteobacteria	Alphaproteobacteria	Caulobacterales	Caulobacteraceae	(family level ID only)	18			12	12	42	11					11
				(slash calls)		14			10	24
				Caulobacter				414	316	730				70	125	195
		Kopriimonadales	Kopriimonadaceae	(family level ID only)											13	13
		Rhizobiales	Beijerinckiaceae	(slash calls)				12		12
			Bradyrhizobiaceae	(slash calls)	56	728	902	542	688	2916		48	129	30	35	242
				Afipia			160		146	306
				Bosea			30	42	146	218
				Bradyrhizobium	10		130	58		198			83			83
			Hyphomicrobiaceae	(family level ID only)				56	48	104
				Devosia		60	166	38	180	444
				Hyphomicrobium			28		16	44
				Rhizomicrobium					26	26
			Methylobacteriaceae	Methylobacterium	64	454	934	206	992	2650
			Methylocystaceae	(slash calls)		98				98
			Phyllobacteriaceae	(slash calls)		154	20	14	36	224
				Mesorhizobium	24			96	352	472
			Rhizobiaceae	(slash calls)		214	420	36	76	746			10		12	22
				Kaistia	0	0	456	156	420	1032
			Rhodobiaceae	(family level ID only)					34	34
				Parvibaculum					10	10
			unclassified Rhizobiales	Vasilyevaea			14			14
			Xanthobacteraceae	Labrys		10				10
		Rhodobacterales	Rhodobacteraceae	Paracoccus									20			20
		Rhodospirillales	Rhodospirillaceae	(family level ID only)										78		78
		Sphingomonadales	Erythrobacteraceae	(slash calls)			18			18
			Sphingomonadaceae	(family level ID only)				16		16					43	43
				(slash calls)	86	420	1296	302	832	2936
				Novosphingobium				132	390	522
				Sphingomonas			260	82	154	496
				Sphingopyxis		18				18
	Betaproteobacteria	Burkholderiales	Alcaligenaceae	(slash calls)	76	852	84		1988	3000
				Advenella			16			16
				Bordetella					24	24
				Candidimonas	120		18			138
				Pigmentiphaga					14	14
				Pusillimonas			2062			2062
			Burkholderiaceae	(slash calls)	20	22	76			118			64			64
				Burkholderia			14			14
			Oxalobacteraceae	(slash calls)			66		64	130
		Methylophilales	Methylophilaceae	Methylophilus		326				326
				Methylovorus					696	696
		Neisseriales	Neisseriaceae	(family level ID only)					30	30
	Deltaproteobacteria	Desulfovibrionales	Desulfovibrionaceae	(family level ID only)				46		46				72		72
	Gammaproteobacteria	Enterobacteriales	Enterobacteriaceae	(slash calls)	248	208	750	130	616	1952			19			19
				Erwinia		30		28	44	102
				Escherichia					10	10
				Pantoea				28	172	200
		Methylococcales	Methylococcaceae	(family level ID only)										33		33
		Oceanospirillales	Halomonadaceae	Candidatus Portiera			30			30
		Pseudomonadales	Moraxellaceae	(slash calls)			152		40	192
				Acinetobacter					28	28
			Pseudomonadaceae	(slash calls)	44	48	76	120	250	538
				Pseudomonas			226		198	424
		Xanthomonadales	Sinobacteraceae	Solimonas					538	538					22	22
			Xanthomonadaceae	(slash calls)			92		116	208
				Rhodanobacter					12	12
Verrucomicrobia	Verrucomicrobiae	Verrucomicrobiales	Verrucomicrobiaceae	(family level ID only)				26		26
